# Supplementary material for: Quantifying cryptic Symbiodinium diversity within Orbicella faveolata and Orbicella franksi at the Flower Garden Banks, Gulf of Mexico
Source: PeerJ. 2014 May 13;2:e386. doi: 10.7717/peerj.386 (PMC4034615; doi:10.7717/peerj.386)
Supplement: Data S1 [file peerj-02-386-s002.zip]

Archive with 17 entries (14 files):
- noshorts.pl
- 454trim.pl
- metabarcoding_scripts/
- metabarcoding_scripts/counts_compiler.pl
- __MACOSX/
- __MACOSX/metabarcoding_scripts/
- __MACOSX/metabarcoding_scripts/._counts_compiler.pl
- metabarcoding_scripts/mBC_count.pl
- __MACOSX/metabarcoding_scripts/._mBC_count.pl
- metabarcoding_scripts/mBC_shrimpmap.pl
- __MACOSX/metabarcoding_scripts/._mBC_shrimpmap.pl
- metabarcoding_scripts/mBCcount_launch.pl
- __MACOSX/metabarcoding_scripts/._mBCcount_launch.pl
- metabarcoding_scripts/metabarcoding_pipeline_march25_2014.txt
- __MACOSX/metabarcoding_scripts/._metabarcoding_pipeline_march25_2014.txt
- __MACOSX/._metabarcoding_scripts
- DataS1_JN558059_1_7otus_revcomp_clustalo_trim1_clustalo_ordered_Apr1_pos260edit_Haplo7edit
