# Supplementary material for: Quantifying cryptic Symbiodinium diversity within Orbicella faveolata and Orbicella franksi at the Flower Garden Banks, Gulf of Mexico
Source: PeerJ. 2014 May 13;2:e386. doi: 10.7717/peerj.386 (PMC4034615; doi:10.7717/peerj.386)
Supplement: Data S1 [file peerj-02-386-s002.zip › metabarcoding_scripts/counts_compiler.pl]

#!/usr/bin/env perl

my %bigh;

$usage="

counts_compiler: assembles counts data (RNAseq or metabarcoding pipeline)
into a single table

usage:

counts_compiler.pl [pattern to files] > [output file name]

example:
counts_compiler.pl *.counts > allcounts.txt

";

if (!$ARGV[0]) { die $usage;} 
my @samples=();
print "\t";
foreach $argi (0..$#ARGV)
       {
		my $add=1;
		my $sample=$ARGV[$argi];
        $sample=~s/\..+//;
        my $sample0=$sample;
        while (){
			if (" @samples "=~/ $sample /) { 
				$sample=$sample0.$add;
				$add++;
			}
			else {
				push @samples, $sample;
				last;
			}
        }
        print $sample, "\t";
        open(TAB, $ARGV[$argi]);
        while(<TAB>)
                {
                chomp;
                @cols = split("\t", $_);
                $cols[0]=~s/;.+//;
                $bigh{$cols[0]}{$argi} = $cols[1];
                }
        }
print "\n";

foreach $r (sort(keys(%bigh)))
        {
        print $r, "\t";
        foreach $argi (0..$#ARGV)
                {
                if(exists($bigh{$r}{$argi}))
                        {print $bigh{$r}{$argi}, "\t";
                        }
                else    {print 0, "\t";}
                }
        print "\n";
        }
