# Supplementary material for: Quantifying cryptic Symbiodinium diversity within Orbicella faveolata and Orbicella franksi at the Flower Garden Banks, Gulf of Mexico
Source: PeerJ. 2014 May 13;2:e386. doi: 10.7717/peerj.386 (PMC4034615; doi:10.7717/peerj.386)
Supplement: Data S1 [file peerj-02-386-s002.zip › metabarcoding_scripts/mBCcount_launch.pl]

#!/usr/bin/perl

my $usage= "

Prints out list of commands to derive counts from SAM files using mBC_count.pl
(metabarcoding pipeline)

Arguments:

input=[perl pattern]  : glob to SAM files (or simply an extension)
mult.hits=toss|random : (optional) if a read maps to multiple reference sequences, 
                        it is disregarded by default. Set this option to 'random' 
                        if you want to randomly pick an OTU to assign the count to. 
                        In my opinion this makes sense  only for OTUs that are 
                        approximately equally represented.

";

my $glob="";
if ("@ARGV"=~/input=(\S+)/) { $glob=$1;}
else { die $usage; }
my $miso="toss";
if ("@ARGV"=~/mult.hits=random/) { 
	$miso="random";
	warn "adding a count to a randomly picked OTU when a read maps to multiple OTUs\n";
}
else { warn "disregarding reads mapping to multiple OTUs\n"; }

opendir THIS, ".";
my @fqs=grep /$glob/,readdir THIS;
my $outname="";

foreach $fqf (@fqs) {
	$outname=$fqf.".counts";
	print "mBC_count.pl input=$fqf mult.hits=$miso >$outname\n";
}
