# Supplementary material for: Quantifying cryptic Symbiodinium diversity within Orbicella faveolata and Orbicella franksi at the Flower Garden Banks, Gulf of Mexico
Source: PeerJ. 2014 May 13;2:e386. doi: 10.7717/peerj.386 (PMC4034615; doi:10.7717/peerj.386)
Supplement: Data S1 [file peerj-02-386-s002.zip › metabarcoding_scripts/metabarcoding_pipeline_march25_2014.txt]

####################################################################################
#                            METABARCODING PIPELINE
#         Mikhail V. Matz, University of Texas at Austin, matz@utexas.edu
# 
#            suitable for cleaned fasta or raw fastq-formatted reads
#
# Reference: 
# Elizabeth A. Green, Sarah W. Davies, Mikhail V. Matz, Monica Medina 
# Next-generation sequencing reveals cryptic Symbiodinium diversity within Orbicella 
# faveolata and Orbicella franksi at the Flower Garden Banks, Gulf of Mexico. 
# PeerJ 2014 https://peerj.com/preprints/246/
####################################################################################

# As written here, the pipeline is set to run sequentially on 
# a single-processor UNIX or a Mac OS X computer.
# If you want to take advantage of multi-processor  environment, replace '|bash'
# in the command lines below by '>some.filename' and create job files appropriate
# for your cluster out of those some.filename files 

# required scripts (provided with this document):
# mBC_shrimpmap.pl
# mBCcount_launch.pl
# mBC_count.pl
# counts_compiler.pl

# Required third-party software:
# fastx_toolkit : http://hannonlab.cshl.edu/fastx_toolkit/download.html
# usearch       : http://www.drive5.com/usearch/download.html
# SHRiMP        : http://compbio.cs.toronto.edu/shrimp/

# TO EXECUTE: 
# use comments (lines starting with #) as a guide to see if anything need to be 
# edited in the actual command lines to conform to your dataset;
# then mark the chunks separated by blank lines one by one and paste them
# in to the UNIX / LINUX / Mac OS X command line. Wait until it stops 
# working before proceeding to next chunk.

#-----------------------------------------------------------------------------------
# STEP 1: read trimming / filtering

# if you already have adaptor-trimmed and quality-filtered fasta files with extension 'fasta':
# replace -l 290 with -l [your minimum amplicon length]
ls *.fasta | perl -pe 's/^(.+)/fasta_formatter -i $1 | fastx_clipper -l 290 -a NNNNNNNN -n -v > $1\.trim/'| bash

# ALTERNATIVELY, if you have fastq files containing quality scores (recommended):
# remove -Q33 if your quality scores are not 33-based 
# (remove it if you see the error message talking about trouble with quality scores)
# the quality filter is now set for 90% of bases having quality Q20 (-q 20 -p 90); it can be lowered
# replace -l 290 with  -l [your minimum amplicon length]
# if you need to trim the adaptor from the far end of reads, replace NNNNNNNN with the adaptor sequence
ls *.fastq | perl -pe 's/^(.+)/fastx_clipper -i $1  -Q33 -l 290 -a NNNNNNNN -v | fastq_quality_filter -Q33 -q 20 -p 90 > $1\.trim/'| bash

#-----------------------------------------------------------------------------------
# STEP 2: Inferring OTUs

# combining and counting all reads
cat *.trim >allfas.fas
grep "^>" allfas.fas |wc -l 

# uniquing with usearch
usearch -derep_fulllength allfas.fas -output uniques.fasta -sizeout

# clustering into OTUs :
usearch -cluster_otus uniques.fasta -otus otus.fasta

#-----------------------------------------------------------------------------------
# STEP 3: Mapping original reads to inferred OTUs

mBC_shrimpmap.pl input='\.trim' db=otus.fasta idpos=1  | bash

#-----------------------------------------------------------------------------------
# STEP 4: Counting matches

# counting matches per each OTU
mBCcount_launch.pl input=otu_sam | bash

# compiling the counts table
counts_compiler.pl *.counts >allcounts.txt

#-----------------------------------------------------------------------------------
# To analyze the counts, proceed to R with MCMC.OTU package.
# See walkthroughExample_mcmcOTU.R script for explanations and examples.
