# Supplementary material for: Quantifying cryptic Symbiodinium diversity within Orbicella faveolata and Orbicella franksi at the Flower Garden Banks, Gulf of Mexico
Source: PeerJ. 2014 May 13;2:e386. doi: 10.7717/peerj.386 (PMC4034615; doi:10.7717/peerj.386)
Supplement: Data S1 [file peerj-02-386-s002.zip › DataS1_JN558059_1_7otus_revcomp_clustalo_trim1_clustalo_ordered_Apr1_pos260edit_Haplo7edit]

CLUSTAL W (1.7) multiple sequence alignment


gi|344227688|gb|JN558059.1|  AACCGATGGCCTCCTGAACGCGCATTGCGCTCTCG-GGATTTCCTGAGAGCAGGTCTGCT
HaplotypeI                   AACCGATGGCCTCCTGAACGCGCATTGCGCTCTCG-GGATTTCCTGAGAGCAGGTCTGCT
HaplotypeII                  AACCGATGGCCTCCTGAACGCGCATTGCGCTCTCG-GGATTTCCTGAGAGCAGGTCTGCT
HaplotypeIII                 AACCGATGGCCTCCTGAACGCGCATTGCGCTCTCG-GGATTTCCTGAGAGCAGGTCTGCT
HaplotypeIV                  AACCGATGGCCTCCTGAACGCGCATTGCGCTCTCG-GGATTTCCTGAGAGCAGGTCTGCT
HaplotypeV                   AACCGATGGCCTCCTGAACGCGCATTGCGCTCTCGGGGATTTCCTGAGAGCAGGTCTGCT
HaplotypeVI                  AACCGATGGCCTCCTGAACGCGCATTGCGCTCTCG-GGATTTCCTGAGAGCAGGTCTGCT
HaplotypeVII                 AACCGATGGCCTCCTGAACGCGCATTGCGCTCTCG-GGA-----------CAGGTCTGCT


gi|344227688|gb|JN558059.1|  TCAGTGCTTAGCATTATCTACCTGTGCTTGCAAGCAGCATGTATGTCTGCATTGCTGCTT
HaplotypeI                   TCAGTGCTTAGCATTATCTACCTGTGCTTGCAAGCAGCATGTATGTCTGCATTGCTGCTT
HaplotypeII                  TCAGTGCTTAGCATTATCTACCTGTGCTTGCAAGCAGCATGTATGTCTGCATTGCTGCTT
HaplotypeIII                 TCAGTGCTTAGCATTATCTACCTGTGCTTGCAAGCAGCATGTATGTCTGCATTGCTGCTT
HaplotypeIV                  TCAGTGCTTAGCATTATCTACCTGTGCTTGCAAGCAGCATGTATGTCTGCATTGCTGCTT
HaplotypeV                   TCAGTGCTTAGCATTATCTACCTGTGCTTGCAAGCAGCATGTATGTCTGCATTGCTGCTT
HaplotypeVI                  TCAGTGCTTAGCA---------TGTGCTTGCAAGCAGCATGTATGTCTGCATTGCTGCTT
HaplotypeVII                 TCAGTGCTTAGCATTATCTACCTGTGCTTGCAAGCAGCATGTATGTCTGCATTGCTGCTT


gi|344227688|gb|JN558059.1|  CGCTTTCCAACAAGTCATCGATCG----------CTTTTGTGTTCGTAAATGGCTTGTTT
HaplotypeI                   CGCTTTCCAACAAGTCATCGATCG----------CTTTTGTGTTCGTAAATGGCTTGTTT
HaplotypeII                  CGCTTTCCAACAAGTCATCGATCG----------CTTTTGTGTTCGTAAATGGCTTGTTT
HaplotypeIII                 CGCTTTCCAACAAGTCATCGATCG----------CTTTTGTGTTCGTAAATGGCTTGTTT
HaplotypeIV                  CGCTTTCCAACAAGTCATCGATCGCTTTCGATGGCTTTTGTGTTCGTAAATGGCTTGTTT
HaplotypeV                   CGCTTTCCAACAAGTCATCGATCGT---------CTTTTGTGTTCGTAAATGGCTTGTTT
HaplotypeVI                  CGCTTTCCAACAAGTCATCGATCGC---------tttTTGTGTTCGTAAATGGCTTGTTT
HaplotypeVII                 CGCTTTCCAACAAGTCATCGATCG----------CTTTTGTGTTCGTAAATGGCTTGTTT


gi|344227688|gb|JN558059.1|  GCTGCCTGGCCCATGCGCCAAGCTTGAGCGTACTGTTGTTCCAAGC-TTTGCTTGCATCG
HaplotypeI                   GCTGCCTGGCCCATGCGCCAAGCTTGAGCGTACTGTTGTTCCAAGC-TTTGCTTGCATCG
HaplotypeII                  GCTGCCTGGCCCATGCGCCAAGCTTGAGCGTACTGTTGTTCCAAGC-TTTGCTTGCATCG
HaplotypeIII                 GCTGCCTGGCCCATGCGCCAAGCTTGAGCGTGC--------------TTTGCTTGCATCG
HaplotypeIV                  GCTGCCTGGCCCATGCGCCAAGCTTGAGCGTACTGTTGTTCCAAGC-TTTGCTTGCATCG
HaplotypeV                   GCTGCCTGGCCCATGCGCCAAGCTTGAGCGTACTGTTGTTCCAAGTCTTTGCTTGCATCG
HaplotypeVI                  GCTGCCTGGCCCATGCGCCAAGCTTGAGCGTACTGTTGTTCCAAGC-TTTGCTTGCATCG
HaplotypeVII                 GCTGCCTGGCCCATGCGCCAAGCTTGAGCGTACTGCTGTTCCAAGC-TTTGCTTGCATCG


gi|344227688|gb|JN558059.1|  TGCAGCTCAAGCGCGCAGC-T-GTCGGGATGCTGATGCATG--CCCTTAGCAT-GAAGTC
HaplotypeI                   TGCAGCTCAAgcgcGCAGC-T-GTCGGGATGCTGATGCATG--CCCTTAGCAT-GAAGTC
HaplotypeII                  TGCAGCTCAAgcgcGCAGC-T-GTCGGGATGCTGATGCATG--CCCTTAGCAT-GAAGTC
HaplotypeIII                 TGCAGCTCAAgcgcGCAGC-T-GTCGGGATGCTGATGCATG--CCCTTAGCAT-GAAGTC
HaplotypeIV                  TGCAGCTCAAgcgcGCAGC-T-GTCGGGATGCTGATGCATG--CCCTTAGCAT-GAAGTC
HaplotypeV                   TGCAGCTCAAgcgcGCAGC-TGGTCGGGATGCTGATGCATCGTCCCTTAGCATAGAAGTC
HaplotypeVI                  TGCAGCTCAAgcgcGCAGC-T-GTCGGGATGCTGATGCATG--CCCTTAGCAT-GAAGTC
HaplotypeVII                 TGCAGCTCAAgcgcGCAGC-T-GTCGGGATGCTGATGCATG--CCCTTAGCAT-GAAGTC


gi|344227688|gb|JN558059.1|  AGACAAGA-GAACCCGCT--GAATT
HaplotypeI                   AGACAAGA-GAACCCGCT--GAATT
HaplotypeII                  AGACAAGA-GAACCCGCT--GAATT
HaplotypeIII                 AGACAAGA-GAACCCGCT--GAATT
HaplotypeIV                  AGACAAGA-GAACCCGCT--GAATT
HaplotypeV                   AGACAAGACGAACCCGCTAGTAATT
HaplotypeVI                  AGACAAGA-GAACCCGCT--GAATT
HaplotypeVII                 AGACAAGA-GAACCCGCT--GAATT
