# Supplementary material for: Quantifying cryptic Symbiodinium diversity within Orbicella faveolata and Orbicella franksi at the Flower Garden Banks, Gulf of Mexico
Source: PeerJ. 2014 May 13;2:e386. doi: 10.7717/peerj.386 (PMC4034615; doi:10.7717/peerj.386)
Supplement: Data S2 [file peerj-02-386-s003.zip]

Archive with 83 entries (74 files):
- MCMC.OTU/
- MCMC.OTU/DESCRIPTION
- __MACOSX/
- __MACOSX/MCMC.OTU/
- __MACOSX/MCMC.OTU/._DESCRIPTION
- MCMC.OTU/NAMESPACE
- __MACOSX/MCMC.OTU/._NAMESPACE
- MCMC.OTU/R/
- MCMC.OTU/R/MCMC.OTU-internal.R
- __MACOSX/MCMC.OTU/R/
- __MACOSX/MCMC.OTU/R/._MCMC.OTU-internal.R
- MCMC.OTU/R/OTUsummary.R
- __MACOSX/MCMC.OTU/R/._OTUsummary.R
- MCMC.OTU/R/getNormalizedOTUdata.R
- __MACOSX/MCMC.OTU/R/._getNormalizedOTUdata.R
- MCMC.OTU/R/logLin.R
- __MACOSX/MCMC.OTU/R/._logLin.R
- MCMC.OTU/R/mcmc.otu.R
- __MACOSX/MCMC.OTU/R/._mcmc.otu.R
- MCMC.OTU/R/mcmc.pval.R
- __MACOSX/MCMC.OTU/R/._mcmc.pval.R
- MCMC.OTU/R/otuByAutocorr.R
- __MACOSX/MCMC.OTU/R/._otuByAutocorr.R
- MCMC.OTU/R/otuStack.R
- __MACOSX/MCMC.OTU/R/._otuStack.R
- MCMC.OTU/R/padjustOTU.R
- __MACOSX/MCMC.OTU/R/._padjustOTU.R
- MCMC.OTU/R/panel.cor.R
- __MACOSX/MCMC.OTU/R/._panel.cor.R
- MCMC.OTU/R/panel.cor.pval.R
- __MACOSX/MCMC.OTU/R/._panel.cor.pval.R
- MCMC.OTU/R/purgeOutliers.R
- __MACOSX/MCMC.OTU/R/._purgeOutliers.R
- MCMC.OTU/R/signifOTU.R
- __MACOSX/MCMC.OTU/R/._signifOTU.R
- MCMC.OTU/R/startedLog.R
- __MACOSX/MCMC.OTU/R/._startedLog.R
- MCMC.OTU/R/summaryPlotOTU.R
- __MACOSX/MCMC.OTU/R/._summaryPlotOTU.R
- __MACOSX/MCMC.OTU/._R
- MCMC.OTU/data/
- MCMC.OTU/data/green.data.rda
- __MACOSX/MCMC.OTU/data/
- __MACOSX/MCMC.OTU/data/._green.data.rda
- __MACOSX/MCMC.OTU/._data
- MCMC.OTU/man/
- MCMC.OTU/man/MCMC.OTU-package.Rd
- __MACOSX/MCMC.OTU/man/
- __MACOSX/MCMC.OTU/man/._MCMC.OTU-package.Rd
- MCMC.OTU/man/OTUsummary.Rd
- __MACOSX/MCMC.OTU/man/._OTUsummary.Rd
- MCMC.OTU/man/getNormalizedOTUdata.Rd
- __MACOSX/MCMC.OTU/man/._getNormalizedOTUdata.Rd
- MCMC.OTU/man/green.data.Rd
- __MACOSX/MCMC.OTU/man/._green.data.Rd
- MCMC.OTU/man/logLin.Rd
- __MACOSX/MCMC.OTU/man/._logLin.Rd
- MCMC.OTU/man/mcmc.otu.Rd
- __MACOSX/MCMC.OTU/man/._mcmc.otu.Rd
- MCMC.OTU/man/mcmc.pval.Rd
- __MACOSX/MCMC.OTU/man/._mcmc.pval.Rd
- MCMC.OTU/man/otuByAutocorr.Rd
- __MACOSX/MCMC.OTU/man/._otuByAutocorr.Rd
- MCMC.OTU/man/otuStack.Rd
- __MACOSX/MCMC.OTU/man/._otuStack.Rd
- MCMC.OTU/man/padjustOTU.Rd
- __MACOSX/MCMC.OTU/man/._padjustOTU.Rd
- MCMC.OTU/man/panel.cor.Rd
- __MACOSX/MCMC.OTU/man/._panel.cor.Rd
- MCMC.OTU/man/panel.cor.pval.Rd
- __MACOSX/MCMC.OTU/man/._panel.cor.pval.Rd
- MCMC.OTU/man/purgeOutliers.Rd
- __MACOSX/MCMC.OTU/man/._purgeOutliers.Rd
- MCMC.OTU/man/signifOTU.Rd
- __MACOSX/MCMC.OTU/man/._signifOTU.Rd
- MCMC.OTU/man/startedLog.Rd
- __MACOSX/MCMC.OTU/man/._startedLog.Rd
- MCMC.OTU/man/summaryPlotOTU.Rd
- __MACOSX/MCMC.OTU/man/._summaryPlotOTU.Rd
- __MACOSX/MCMC.OTU/._man
- __MACOSX/._MCMC.OTU
- DataS2_metagenomeSeq_mcmcOTU.R
- __MACOSX/._DataS2_metagenomeSeq_mcmcOTU.R
