# Supplementary material for: Quantifying cryptic Symbiodinium diversity within Orbicella faveolata and Orbicella franksi at the Flower Garden Banks, Gulf of Mexico
Source: PeerJ. 2014 May 13;2:e386. doi: 10.7717/peerj.386 (PMC4034615; doi:10.7717/peerj.386)
Supplement: Data S2 [file peerj-02-386-s003.zip › MCMC.OTU/DESCRIPTION]

Package: MCMC.OTU
Type: Package
Title: Bayesian analysis of metabarcoding counts data
Version: 1.0.7
Date: 2014-04-13
Author: Mikhail V. Matz
Maintainer: Mikhail V. Matz <matz@utexas.edu>
Description: This package implements poisson-lognormal generalized linear mixed model analysis of metabarcoding counts using MCMC. The results are summarized and plotted using ggplot2 functions. Includes functions to remove outliers and reformat counts into normalized log-transformed values for principal component analysis. 
License: GPL-3
Depends: MCMCglmm,ggplot2
Packaged: 2014-04-13 19:40:03 UTC; c-monster
