# Supplementary material for: Quantifying cryptic Symbiodinium diversity within Orbicella faveolata and Orbicella franksi at the Flower Garden Banks, Gulf of Mexico
Source: PeerJ. 2014 May 13;2:e386. doi: 10.7717/peerj.386 (PMC4034615; doi:10.7717/peerj.386)
Supplement: Data S2 [file peerj-02-386-s003.zip › MCMC.OTU/R/MCMC.OTU-internal.R]

.Random.seed <-
c(403L, 1L, 1192121390L, 173021576L, 1235296395L, -417170839L, 
-793655752L, -909541658L, 1559321217L, -1866004973L, 2105545154L, 
-409413004L, -1422984073L, 132941165L, -2037638652L, 841595178L, 
750423701L, 2026136879L, -658530250L, 21894240L, -1561879901L, 
-62902847L, -1558296144L, -1512335154L, -1179556295L, -198395829L, 
-1669649926L, 646309116L, 1695795519L, 1404634645L, 88118572L, 
-779135486L, 801598685L, -1969383465L, -1202593090L, -2059176712L, 
-1208415525L, -1287843527L, -211626872L, 1266324534L, -146444175L, 
729801379L, -1194166286L, -1280533692L, -1336855545L, -2003447331L, 
473206484L, -896421382L, 1662277L, 201599391L, 2044680998L, 1274086320L, 
2020675667L, 1306217329L, 833551008L, 564858430L, -53910199L, 
65149947L, 1351245770L, -1252839124L, 1538436399L, -1652960283L, 
-2041165156L, -1295528206L, -1592115347L, -1064068953L, -361792818L, 
-1959729112L, 1075541035L, -1588890039L, 679640920L, 1413659142L, 
-1905105951L, -559808141L, 1640247778L, -1495300780L, 1990540375L, 
2024980557L, 1432110052L, 341352906L, 1657727029L, 1386358415L, 
-1464477802L, -1961870528L, 1362621955L, -1541698527L, 1440259856L, 
432846062L, 1083530393L, -487933653L, -721358822L, 204794588L, 
-438633761L, -209320779L, -657493428L, 1350942370L, -1252456963L, 
-1335562505L, -2089744354L, 882174680L, -67166661L, -1258877991L, 
1372428648L, -392646506L, 167087633L, -383408189L, -386671662L, 
-82565532L, -224201305L, -496391427L, -1108660492L, -677426726L, 
-196768475L, 1181310015L, 2100956102L, -542873520L, -484440973L, 
123627665L, 618150080L, -1311427938L, -1981223319L, 1939324571L, 
1715295146L, 438908876L, -449344881L, -1092279611L, 109513340L, 
986744530L, 797749837L, 610262791L, 358712046L, -756615224L, 
-681051957L, 1695631657L, 2099196280L, -1685277018L, 1243889857L, 
-1776514733L, -1696860670L, 195284788L, -1774904137L, 54078637L, 
14375364L, 367917546L, -876542379L, -918988817L, -1334843402L, 
-127524576L, -626077981L, 2072016769L, -1158860304L, -1097879410L, 
-1217579015L, -389034613L, -1989822022L, 678066364L, 897719295L, 
1557924181L, -1874734484L, 294057666L, 2052784413L, 996472727L, 
-496635138L, 229558456L, 441963163L, 998433017L, 1196655176L, 
1702006134L, 1341242545L, -1777454877L, 1699450802L, -1942777852L, 
123290439L, 812030493L, 992931988L, -543309766L, 1687937669L, 
-462445729L, -2042455066L, -988998032L, -1439655533L, 964451889L, 
1679709408L, 720389502L, 1075861513L, -829728709L, -906058230L, 
-10594836L, -299967889L, 1277941157L, 1192068444L, 924457266L, 
345909293L, -622958873L, 1092652046L, -221800984L, 1704222699L, 
1598103689L, -11783144L, 323126086L, 137920929L, -2118889421L, 
-2144363102L, -927143788L, -1332830441L, 1476417805L, 1227698212L, 
2002112522L, -947243659L, 1085125839L, -859719722L, -54954112L, 
-1786598461L, -1462502047L, 1796449232L, -1386818770L, 697708249L, 
-1759961877L, -167944870L, -478138596L, 172591647L, -1833411979L, 
235673356L, -663614750L, 1597763517L, -1164077001L, 977081054L, 
-734851560L, -1579282053L, -1272547232L, 183655820L, -742311072L, 
-778749470L, 1795380136L, -1584589620L, -407973892L, -2104236622L, 
-979184144L, -1941574716L, 2138109272L, 1211636090L, 180454320L, 
113351100L, -1112700844L, 721848258L, 1513476128L, 755370172L, 
1207788112L, -1405443102L, 57172072L, -185142196L, 1558030588L, 
-1059689486L, 2015848704L, 1004425588L, -1674888184L, 1403277242L, 
-2119646768L, -1388270612L, -156323436L, -1531547182L, 948117856L, 
-1148854452L, 695343392L, -1511264382L, 431890152L, 224071916L, 
1329443900L, 452242290L, 1757445744L, -327076828L, 293915448L, 
-558756710L, -464260400L, -1973944132L, -1982304620L, 1007683202L, 
-713238336L, 1427796796L, -2034918256L, 879582754L, -1550778360L, 
892157196L, 1451449500L, 1973804562L, -336740480L, -8147436L, 
-1561900504L, -1653340870L, 176396752L, -1859292052L, 287177012L, 
-1602312558L, 457132896L, -976026804L, -204974112L, -366336094L, 
-779597912L, 1600277900L, 1526261948L, -1217148558L, -1796557584L, 
-1476558780L, -937275048L, 1660581434L, -1079911568L, 586168380L, 
-720593132L, 506115522L, 2107161312L, -819091588L, -1430360368L, 
-57034590L, -39740376L, 1272702220L, -1540692036L, -507483854L, 
167422400L, 1315670580L, 602287048L, -1271400262L, 782588304L, 
509440492L, 1495482964L, -344768366L, 1313832736L, 1265822156L, 
1050400224L, -1261095230L, -1654299608L, -1435077972L, -1414183748L, 
-929957390L, 1972601136L, -47049564L, 608183992L, -1410691750L, 
1246930320L, -936406148L, 1527953684L, 1866814274L, -1598260480L, 
-108070980L, 1610989392L, 1291092770L, -1940300472L, -245761524L, 
1335777372L, 1454918866L, -674342400L, 156945748L, 235821544L, 
-1448043526L, -1664929584L, 1796652332L, -29101324L, 2078861714L, 
-428313504L, -1000471284L, 123540192L, 603228514L, -719435096L, 
-725986740L, -1907113604L, -1818000078L, 1512935536L, 319158084L, 
693456344L, 1947868282L, -1202459088L, 249793212L, 185208660L, 
-986450878L, 2078707104L, -50832708L, 963484112L, 746343778L, 
490614760L, -1843583028L, 339148540L, -1020468750L, 1254672512L, 
722474228L, -2141522296L, 161023802L, 289297232L, 123336300L, 
-2028351340L, 1286807890L, 1072611040L, 1139176140L, -1619636064L, 
1828010882L, -490720536L, 1121440492L, -1843696580L, -562830734L, 
-12532624L, -1791130076L, -2083085256L, 1813137434L, -1474573616L, 
-1032805316L, -1801440108L, -446698366L, 684787648L, -796378820L, 
492933776L, 289307682L, -2016041976L, 1378154636L, -1797551076L, 
-1571084654L, 1761285248L, -1300176876L, 396043560L, 31469114L, 
-1111776048L, 693437548L, -358559052L, -396629998L, -1811752992L, 
-448344116L, -2100171296L, 283487778L, 1458268456L, 1252307212L, 
-1323420100L, -1547116302L, 984840944L, -713743548L, 1279781464L, 
1086607930L, -2065676560L, 1143766204L, 208145940L, 436510914L, 
381661280L, -1200370308L, 1347984592L, -1516544990L, -2037933400L, 
-1331040372L, -2004395588L, -1801784270L, 1085839168L, -2020804428L, 
-1885011128L, -510731590L, -1862660336L, -1506764564L, -923470764L, 
-565065966L, -728255584L, -1921130548L, 776956768L, -2028887621L, 
-1604420084L, -630954086L, 881045263L, 2034562393L, 1431195630L, 
-722758020L, 1980727021L, -184677993L, 263840352L, 1135589438L, 
-233471733L, 2051109773L, -864464710L, -1980328200L, -1640203103L, 
1743677523L, -1647496332L, 759394562L, 28357015L, 1390480225L, 
1568501670L, 833452452L, 915390549L, 1710748927L, -1262118504L, 
-1093770570L, -57246909L, -401570171L, 1070426914L, -969699312L, 
2008370105L, 1400806507L, 2069471068L, 435996298L, 2140004991L, 
1171565513L, -174778274L, 1422985996L, -494497059L, 961231847L, 
288350224L, 550407470L, 1134920155L, -997189955L, 11846698L, 
-1241893688L, -445795855L, -1011105949L, -1987672220L, -2063016302L, 
-242476185L, -1644427983L, -403726730L, 301334420L, -807232603L, 
-536089425L, 710140264L, -326842042L, 313942259L, 685170261L, 
1381286450L, 1631956992L, 48780521L, 1392341851L, 960935340L, 
-309924422L, 1308187503L, -1694917383L, -875937394L, 181605468L, 
93038285L, -1636699593L, 1497626816L, -1782265954L, -974779285L, 
-1327748115L, -2041172390L, -16715496L, -55263615L, 659493939L, 
927965780L, -921262494L, 1285212407L, -1977930943L, -2115149370L, 
-1583305980L, 982785717L, 674826655L, -1907882504L, 2064591830L, 
1787549283L, 453641765L, -1034611262L, 2018446000L, 1043727065L, 
203306059L, -719156548L, 1175140586L, 2029835551L, -225673815L, 
1040923454L, -707111380L, 619340925L, 642473671L, 1815824304L, 
1101011406L, 94630651L, 753512797L, 1233924746L, 1494737064L, 
-874609647L, -1838877437L, 1680119812L, 992548914L, -78106489L, 
-1129849647L, 1101710934L, 2122946100L, -1673302715L, -25501809L, 
-978040056L, 2125434150L, 244053459L, -871252171L, -875637102L, 
-58273184L, -1175010359L, -686914821L, 3337420L, 2086430042L, 
-1341691825L, -1253956327L, 1188073262L, -2056142532L, 785794733L, 
1354596695L, -1653673824L, 1798704638L, -1628380981L, -288047411L, 
-1382118918L, 921899576L, 945573857L, 1450215571L, 23603892L, 
1771653058L, -1810218025L, 2130332705L, 1242270694L, 1572722404L, 
129237525L, 1590544959L, -100843048L, -1713309706L, -1659559933L, 
938773317L, -1423155358L, -1906900784L, -1857049607L, 655460139L, 
-285911908L, -1472591158L, -153599041L, -610799863L, -463636450L, 
-2102679092L, 1525736349L, -850649561L, -155538381L)
