# Supplementary material for: Quantifying cryptic Symbiodinium diversity within Orbicella faveolata and Orbicella franksi at the Flower Garden Banks, Gulf of Mexico
Source: PeerJ. 2014 May 13;2:e386. doi: 10.7717/peerj.386 (PMC4034615; doi:10.7717/peerj.386)
Supplement: Data S2 [file peerj-02-386-s003.zip › MCMC.OTU/R/otuByAutocorr.R]

otuByAutocorr=function(model,data,ac.cut=0.1){
	ac=autocorr(model$Sol)
	ocorr=c();otus=c()
	for(o in unique(data$otu)){
		if (o=="summ") { next}
		spots=grep(paste(o,":",sep=""),dimnames(ac)[[2]])
		corrs=c()
		for (s in spots) {
			corrs=append(corrs,ac[2:length(dimnames(ac)[[1]]),s,s])
		}
		ocorr=append(ocorr,mean(corrs))
		otus=append(otus,o)
	}
	res=data.frame(cbind("autocorr"=ocorr))
	res=cbind("otu"=otus,res)
	goods=res[res$autocorr<ac.cut,"otu"]
	return(as.character(goods))
}
