# Supplementary material for: Quantifying cryptic Symbiodinium diversity within Orbicella faveolata and Orbicella franksi at the Flower Garden Banks, Gulf of Mexico
Source: PeerJ. 2014 May 13;2:e386. doi: 10.7717/peerj.386 (PMC4034615; doi:10.7717/peerj.386)
Supplement: Data S2 [file peerj-02-386-s003.zip › MCMC.OTU/R/panel.cor.pval.R]

panel.cor.pval <- function(x, y, digits = 2, cex.cor, p.cut=0.1)
{
    usr <- par("usr"); on.exit(par(usr))
    par(usr = c(0, 1, 0, 1))
    r <- cor.test(x,y,use="na.or.complete")$p.value
    txt <- format(c(r, 0.123456789), digits = digits)[1]
    if(missing(cex.cor)) cex.cor <- 0.8/strwidth(txt)
    if(r>p.cut) { txt=""}
    text(0.5, 0.5, txt)
}
