# Supplementary material for: Quantifying cryptic Symbiodinium diversity within Orbicella faveolata and Orbicella franksi at the Flower Garden Banks, Gulf of Mexico
Source: PeerJ. 2014 May 13;2:e386. doi: 10.7717/peerj.386 (PMC4034615; doi:10.7717/peerj.386)
Supplement: Data S2 [file peerj-02-386-s003.zip › MCMC.OTU/R/startedLog.R]

startedLog=function(data,count.columns,logstart=0.1) {
	nn=data[,count.columns]
	sums=apply(nn,1,function(x){sum(x,na.rm=T)})
	msum=mean(sums)/sums
	nn=nn*msum
	logs=log(nn+logstart)
	if(logstart==0) {
		logs[nn==0]=NA
	}
	return(logs)
}
