# Supplementary material for: Quantifying cryptic Symbiodinium diversity within Orbicella faveolata and Orbicella franksi at the Flower Garden Banks, Gulf of Mexico
Source: PeerJ. 2014 May 13;2:e386. doi: 10.7717/peerj.386 (PMC4034615; doi:10.7717/peerj.386)
Supplement: Data S3 [file peerj-02-386-s004.zip]

Archive with 3 entries (2 files):
- DataS3_Apr10_7trimmedHaplos_2ndStructure_postModeling_ITS2db_3modelreads.xfasta
- __MACOSX/
- __MACOSX/._DataS3_Apr10_7trimmedHaplos_2ndStructure_postModeling_ITS2db_3modelreads.xfasta
