# Supplementary material for: Quantifying cryptic Symbiodinium diversity within Orbicella faveolata and Orbicella franksi at the Flower Garden Banks, Gulf of Mexico
Source: PeerJ. 2014 May 13;2:e386. doi: 10.7717/peerj.386 (PMC4034615; doi:10.7717/peerj.386)
Supplement: Data S3 [file peerj-02-386-s004.zip › DataS3_Apr10_7trimmedHaplos_2ndStructure_postModeling_ITS2db_3modelreads.xfasta]

>HaplotypeI
AGCAUUAUCUACCUGUGCUUGCAAGCAGCAUGUAUGUCUGCAUUGCUGCUUCGCUUUCCAACAAGUCAUCGAUCGCUUUUGUGUUCGUAAAUGGCUUGUUUGCUGCCUGGCCCAUGCGCCAAGCUUGAGCGUACUGUUGUUCCAAGCUUUGCUUGCAUCGUGCAGCUCAAGCGCGCAGCUGUCGGGAUGCUGAUGCAUGCCCU
....................((.(((((((((((....)))).))))).)).))......(((((((((((((((...).).))).)...))))))))).....((..(((...(((((...((((..(.(((.((..(((...)))..)).)...........)).)))))))))))))))..((((((....)))).))..
>HaplotypeII
AGCAUUAUCUACCUGUGCUUGCAAGCAGCAUGUAUGUCUGCAUUGCUGCUUCGCUUUCCAACAAGUCAUCGAUCGCUUUUGUGUUCGUAAAUGGCUUGUUUGCUGCCUGGCCCAUGCGCCAAGCUUGAGCGUACUGUUGUUCCAAGCUUUGCUUGCAUCGUGCAGCUCAAGCGCGCAGCUGUCGGGAUGCUGAUGCAUGCCCU
....................((.(((((((((((....)))).))))).)).))......(((((((((((((((...).).))).)...))))))))).....((..(((...(((((...((((..(.(((.((..(((...)))..)).)...........)).)))))))))))))))..((((((....)))).))..
>HaplotypeIII
AGCAUUAUCUACCUGUGCUUGCAAGCAGCAUGUAUGUCUGCAUUGCUGCUUCGCUUUCCAACAAGUCAUCGAUCGCUUUUGUGUUCGUAAAUGGCUUGUUUGCUGCCUGGCCCAUGCGCCAAGCUUGAGCGUGCUUUGCUUGCAUCGUGCAGCUCAAGCGCGCAGCUGUCGGGAUGCUGAUGCAUGCCCU
....................((.(((((((((((....)))).))))).)).))......(((((((((((((((...).).))).)...))))))))).....((..(((...(((((...((((..(.(.....................).)))))))))))))))..((((((....)))).))..
>HaplotypeIV
AGCAUUAUCUACCUGUGCUUGCAAGCAGCAUGUAUGUCUGCAUUGCUGCUUCGCUUUCCAACAAGUCAUCGAUCGCUUUCGAUGGCUUUUGUGUUCGUAAAUGGCUUGUUUGCUGCCUGGCCCAUGCGCCAAGCUUGAGCGUACUGUUGUUCCAAGCUUUGCUUGCAUCGUGCAGCUCAAGCGCGCAGCUGUCGGGAUGCUGAUGCAUGCCCU
....................((.(((((((((((....)))).))))).)).))......((((((((((((((..........(...).).))).)...))))))))).....((..(((...(((((...((((..(.(((.((..(((...)))..)).)...........)).)))))))))))))))..((((((....)))).))..
>HaplotypeV
AGCAUUAUCUACCUGUGCUUGCAAGCAGCAUGUAUGUCUGCAUUGCUGCUUCGCUUUCCAACAAGUCAUCGAUCGUCUUUUGUGUUCGUAAAUGGCUUGUUUGCUGCCUGGCCCAUGCGCCAAGCUUGAGCGUACUGUUGUUCCAAGUCUUUGCUUGCAUCGUGCAGCUCAAGCGCGCAGCUGGUCGGGAUGCUGAUGCAUCGUCCCU
....................((.(((((((...(((....)))))))).)).))......(((((((((((((((....).).))).)...))))))))).....((..(((...(((((...((((..(.(((.((..(((...)).)..)).)...........)).))))))))))))).)).((.((((....))))..))...
>HalpotypeVI
AGCAUGUGCUUGCAAGCAGCAUGUAUGUCUGCAUUGCUGCUUCGCUUUCCAACAAGUCAUCGAUCGCUUUUUGUGUUCGUAAAUGGCUUGUUUGCUGCCUGGCCCAUGCGCCAAGCUUGAGCGUACUGUUGUUCCAAGCUUUGCUUGCAUCGUGCAGCUCAAGCGCGCAGCUGUCGGGAUGCUGAUGCAUGCCCU
...........((.(((((((((((....)))).))))).)).))......(((((((((((((((....).).))).)...))))))))).....((..(((...(((((...((((..(.(((.((..(((...)))..)).)...........)).)))))))))))))))..((((((....)))).))..
>HaplotypeVII
AGCAUUAUCUACCUGUGCUUGCAAGCAGCAUGUAUGUCUGCAUUGCUGCUUCGCUUUCCAACAAGUCAUCGAUCGCUUUUGUGUUCGUAAAUGGCUUGUUUGCUGCCUGGCCCAUGCGCCAAGCUUGAGCGUACUGCUGUUCCAAGCUUUGCUUGCAUCGUGCAGCUCAAGCGCGCAGCUGUCGGGAUGCUGAUGCAUGCCCU
....................((.(((((((((((....)))).))))).)).))......(((((((((((((((...).).))).)...))))))))).....((..(((...(((((...((((..(.(((.((..(((...)))..)).)...........)).)))))))))))))))..((((((....)))).))..
>JN558059
AGCAUUAUCUACCUGUGCUUGCAAGCAGCAUGUAUGUCUGCAUUGCUGCUUCGCUUUCCAACAAGUCAUCGAUCGCUUUUGUGUUCGUAAAUGGCUUGUUUGCUGCCUGGCCCAUGCGCCAAGCUUGAGCGUACUGUUGUUCCAAGCUUUGCUUGCAUCGUGCAGCUCAAGCGCGCAGCUGUCGGGAUGCUGAUGCAUGCCCU
....................((.(((((((((((....)))).))))).)).))......(((((((((((((((...).).))).)...))))))))).....((..(((...(((((...((((..(.(((.((..(((...)))..)).)...........)).)))))))))))))))..((((((....)))).))..
>58081212 Symbiodinium sp. type B1 Model Read 1
ATTATCTACCTGTGCTTGCAAGCAGCATGTATGTCTGCATTGCTGCTTCGCTTTCCAACAAGTCATCGATCGCTTTTGTGTTCGTAAATGGCTTGTTTGCTGCCTGGCCCATGCGCCAAGCTTGAGCGTACTGTTGTTCCAAGCTTTGCTTGCATCGTGCAGCTCAAGCGCGCAGCTGTCGGGATGCTGATGCATGCC
.................((.(((((((((((....)))).))))).)).))......(((((((((((((((...).).))).)...))))))))).....((..(((...(((((...((((..(.(((.((..(((...)))..)).)...........)).)))))))))))))))..((((((....)))).))
>156466870 Symbiodinium sp. type B1 Model Read 14
AGCATTATCTACCTGTGCTTGCAAGCAGCATGAATGTCTGCATTGCTGCTTCGCTTTCCAACAAGTCATCGATCGCTTTTGTGTTCGTAAATGGCTTGTTTGCTGCCTGGCCCATGCGCCAAGCTTGAGCGTACTGTTGTTCCAAGCTTTGCTTGCATCGTGCAGCTCAAGCGCGCAGCTGTCGGGATGCTGATGCATGCCCT
....................((.(((((((...(((....)))))))).)).))......(((((((((((((((...).).))).)...))))))))).....((..(((...(((((...((((..(.(((.((..(((...)))..)).)...........)).))))))))))))))).(((((((....)))).))).
>156466871 Symbiodinium sp. type B1 Model Read 15
AGCATTATCTACCTGTGCTTGCAAGCAGCATGTATGTCTGCATTGCTGCTTCGCTTTCCAACAAGTCATCGATCGCTTTTGTGTTCGTAAATGGCTTGTTTGCTGCCTGGCCCATGCGCCAAGCTTGAGCGTACTGTTGTTCCATGCTTTGCTCGCATCGTGCAGCTCAAGCGCGCAGCTGTCGGGATGCTGATGCATGCCCT
....................((.(((((((((((....)))).))))).)).))......(((((((((((((((...).).))).)...))))))))).....((..(((...(((((...((((..(.(((.((..((.....))..)).)...........)).)))))))))))))))..((((((....)))).))..
